# Supplementary material for: Motile and non-motile Listeria species adopt distinct ecological and evolutionary strategies to achieve broad geographic ranges across soil ecosystems
Source: ISME J. 2026 Jun 19;20(1):wrag158. doi: 10.1093/ismejo/wrag158 (PMC13374856; doi:10.1093/ismejo/wrag158)
Supplement: Supplementary_material_wrag158 [file supplementary_material_wrag158.zip]

Archive with 2 entries (2 files):
- Supplementary_Info_final_wrag158.docx
- Supplementary_Tables_r1_wrag158.xlsx
